# Supplementary material for: PLK1 (polo like kinase 1) inhibits MTOR complex 1 and promotes autophagy
Source: Autophagy. 2017 Jan 19;13(3):486–505. doi: 10.1080/15548627.2016.1263781 (PMC5361591; doi:10.1080/15548627.2016.1263781)
Supplement: Supplementary files [file kaup-13-03-1263781-s001.zip]

Archive with 2 entries (2 files):
- 2015AUTO0489R5-s03.docx
- 2015AUTO0489R5-s02.pdf
